# Supplementary material for: Efficacy of hormone pre‐treatment before ART to improve reproductive outcomes in infertile women with endometriosis: Network meta‐analysis of randomized controlled trials
Source: Int J Gynaecol Obstet. 2025 Apr 12;170(3):1001–13. doi: 10.1002/ijgo.70134 (PMC12374020; doi:10.1002/ijgo.70134)
Supplement: Supplementary file 1 — Appendix S1. [file IJGO-170-1001-s001.zip]

Archive with 14 entries (14 files):
- 10 - Table S2.docx
- 11 - Figure_S1a_Risk of bias summary.tiff
- 12 - Figure_S1b_Risk of bias graph.tiff
- 13 - Figure_S2_funnel.tif
- 9 - Table_S1_Search_Queries.docx
- Figure_S10.tif
- Figure_S11.tif
- Figure_S3.tif
- Figure_S4.tif
- Figure_S5.tif
- Figure_S6.tif
- Figure_S7.tif
- Figure_S8.tif
- Figure_S9.tif
